# Supplementary material for: Efficacy and Safety of Lactobacillus delbrueckii subsp. lactis CKDB001 Supplementation on Cognitive Function in Mild Cognitive Impairment: A Randomized, Double-Blind, Placebo-Controlled Clinical Trial
Source: Nutrients. 2025 Oct 21;17(20):3313. doi: 10.3390/nu17203313 (PMC12567422; doi:10.3390/nu17203313)
Supplement: Supplementary file 1 [file nutrients-17-03313-s001.zip]

Archive with 1 entries (1 files):
- nutrients-3910192-supplementary.pdf
